# Supplementary material for: Incidence, Risk Factors and Impact on Clinical Outcomes of Bloodstream Infections in Patients Hospitalised with COVID-19: A Prospective Cohort Study
Source: Antibiotics (Basel). 2021 Aug 24;10(9):1031. doi: 10.3390/antibiotics10091031 (PMC8470708; doi:10.3390/antibiotics10091031)
Supplement: Supplementary file 1 [file antibiotics-10-01031-s001.zip]

Archive with 1 entries (1 files):
- antibiotics-1286568-supplementary.pdf
